# Supplementary material for: Reservoir Compatibility and Enhanced Oil Recovery of Polymer and Polymer/Surfactant System: Effects of Molecular Weight and Hydrophobic Association
Source: Polymers (Basel). 2025 May 18;17(10):1390. doi: 10.3390/polym17101390 (PMC12114843; doi:10.3390/polym17101390)
Supplement: Supplementary file 1 [file polymers-17-01390-s001.zip]

Archive with 1 entries (1 files):
- polymers-3622037-supplementary.pdf
